# Supplementary material for: Four new species of the genus Cratospila Foerster (Hymenopter, Braconidae, Alysiinae) from South Korea
Source: Zookeys. 2021 Mar 8;1022:51–64. doi: 10.3897/zookeys.1022.62562 (PMC7960692; doi:10.3897/zookeys.1022.62562)
Supplement: XML Treatment for Cratospila [file zookeys.1022.62562-treatment1.xml]

<!DOCTYPE tp:taxon-treatment
  PUBLIC "-//TaxonX//DTD Taxonomic Treatment Publishing DTD v0 20100105//EN" "tax-treatment-NSO.dtd">
<tp:taxon-treatment xmlns:tp="http://www.plazi.org/taxpub"><tp:treatment-meta><kwd-group><label>Taxon classification</label><kwd><named-content xmlns:xlink="http://www.w3.org/1999/xlink" content-type="kingdom">Animalia</named-content></kwd><kwd><named-content xmlns:xlink="http://www.w3.org/1999/xlink" content-type="order">Hymenoptera</named-content></kwd><kwd><named-content xmlns:xlink="http://www.w3.org/1999/xlink" content-type="family">Braconidae</named-content></kwd></kwd-group><mixed-citation publication-type="journal"><person-group><name><surname>Sohn</surname><given-names>JuHyeong</given-names></name><name><surname>van Achterberg*</surname><given-names>Cornelis</given-names></name><name><surname>Han</surname><given-names>Yun Jong</given-names></name><name><surname>Kim</surname><given-names>Hyojoong</given-names></name></person-group><article-title>Four new species of the genus <italic><tp:taxon-name><tp:taxon-name-part taxon-name-part-type="genus" reg="Cratospila">Cratospila</tp:taxon-name-part></tp:taxon-name></italic> Foerster (Hymenopter, <tp:taxon-name><tp:taxon-name-part taxon-name-part-type="family">Braconidae</tp:taxon-name-part></tp:taxon-name>, <tp:taxon-name><tp:taxon-name-part taxon-name-part-type="subfamily">Alysiinae</tp:taxon-name-part></tp:taxon-name>) from South Korea</article-title><source>Zookeys</source><day>08</day><month>3</month><year>2021</year><volume>1022</volume><fpage>51</fpage><lpage>64</lpage><pub-id pub-id-type="doi">10.3897/zookeys.1022.62562</pub-id></mixed-citation></tp:treatment-meta><tp:nomenclature><tp:taxon-name><object-id xmlns:xlink="http://www.w3.org/1999/xlink" content-type="arpha" xlink:type="simple">EA66AD56-7723-5BD0-B789-5E22A2403B2A</object-id>
              <tp:taxon-name-part taxon-name-part-type="genus" reg="Cratospila">Cratospila</tp:taxon-name-part>
            </tp:taxon-name><tp:taxon-authority>Foerster, 1863</tp:taxon-authority><xref ref-type="fig" rid="F1">Figures 1</xref><xref ref-type="fig" rid="F2">, 2</xref><xref ref-type="fig" rid="F3">, 3</xref><xref ref-type="fig" rid="F4">, 4</xref><tp:nomenclature-citation-list><tp:nomenclature-citation><tp:taxon-name>
                  <tp:taxon-name-part taxon-name-part-type="genus" reg="Cratospila">Cratospila</tp:taxon-name-part>
                </tp:taxon-name><comment>Foerster, 1863: 265; <xref ref-type="bibr" rid="B12">Shenefelt. 1974</xref>: 985; <xref ref-type="bibr" rid="B15">Wharton 1980</xref>: 84; <xref ref-type="bibr" rid="B13">Tobias 1990</xref>; <xref ref-type="bibr" rid="B2">Belokobylskij 1998</xref>: 287; <xref ref-type="bibr" rid="B21">Zhu et al. 2017</xref>: 60. Type species (by monotypy): <tp:taxon-name><tp:taxon-name-part taxon-name-part-type="genus" reg="Alysia">Alysia</tp:taxon-name-part> <tp:taxon-name-part taxon-name-part-type="species" reg="circe">circe</tp:taxon-name-part></tp:taxon-name> Haliday, 1838.</comment></tp:nomenclature-citation><tp:nomenclature-citation><tp:taxon-name>
                  <tp:taxon-name-part taxon-name-part-type="genus" reg="Hedylus">Hedylus</tp:taxon-name-part>
                </tp:taxon-name><comment>Marshall, 1891: 14–15 (not Foerster, 1868); <xref ref-type="bibr" rid="B11">Papp 2009</xref>: 29–30 (as synonym of <tp:taxon-name><tp:taxon-name-part taxon-name-part-type="genus" reg="Cratospila">Cratospila</tp:taxon-name-part></tp:taxon-name> because of the synonymising of both type species). Type species (by monotypy): <tp:taxon-name><tp:taxon-name-part taxon-name-part-type="genus" reg="Hedylus">Hedylus</tp:taxon-name-part> <tp:taxon-name-part taxon-name-part-type="species" reg="habilis">habilis</tp:taxon-name-part></tp:taxon-name> Marshall, 1894 (examined; = <tp:taxon-name><tp:taxon-name-part taxon-name-part-type="genus" reg="Alysia">Alysia</tp:taxon-name-part> <tp:taxon-name-part taxon-name-part-type="species" reg="circe">circe</tp:taxon-name-part></tp:taxon-name> Haliday, 1838).</comment></tp:nomenclature-citation></tp:nomenclature-citation-list></tp:nomenclature><tp:treatment-sec sec-type="notes" id="SECID0EKAAE"><title>Notes.</title><p>The genus can be identified by using the illustrated key to the Chinese genera of <tp:taxon-name><tp:taxon-name-part taxon-name-part-type="tribe">Alysiini</tp:taxon-name-part></tp:taxon-name> by <xref ref-type="bibr" rid="B21">Zhu et al. (2017)</xref>. The <italic><tp:taxon-name><tp:taxon-name-part taxon-name-part-type="genus" reg="Cratospila">Cratospila</tp:taxon-name-part></tp:taxon-name></italic> species treated in this paper have the apical half of ♀ antenna with 8–13 white segments (unknown of <italic><tp:taxon-name><tp:taxon-name-part taxon-name-part-type="genus" reg="Cratospila">C.</tp:taxon-name-part> <tp:taxon-name-part taxon-name-part-type="species" reg="syntoma">syntoma</tp:taxon-name-part></tp:taxon-name></italic> sp. nov., but it has a largely yellowish-brown head, morphologically related to <italic><tp:taxon-name><tp:taxon-name-part taxon-name-part-type="genus" reg="Cratospila">C.</tp:taxon-name-part> <tp:taxon-name-part taxon-name-part-type="species" reg="ejuncida">ejuncida</tp:taxon-name-part></tp:taxon-name></italic> sp. nov., and has according to the <abbrev xmlns:xlink="http://www.w3.org/1999/xlink" xlink:title="cytochrome c oxidase subunit I" id="ABBRID0EWBAE" xlink:type="simple">COI</abbrev> analysis a derived position compared with the other species); apex of antenna white, if dark brown then antennal white part 2.5–5.0 times as long as apical dark part of antenna. <xref ref-type="bibr" rid="B10">Papp (1994)</xref> reported <italic><tp:taxon-name><tp:taxon-name-part taxon-name-part-type="genus" reg="Cratospila">Cratospila</tp:taxon-name-part> <tp:taxon-name-part taxon-name-part-type="species" reg="circe">circe</tp:taxon-name-part></tp:taxon-name></italic> from North Korea, which is most likely a misidentification because this species is found so far only in the Western Palaearctic, and in the Eastern Palaearctic region there are several similar species. <italic><tp:taxon-name><tp:taxon-name-part taxon-name-part-type="genus" reg="Cratospila">Cratospila</tp:taxon-name-part> <tp:taxon-name-part taxon-name-part-type="species" reg="circe">circe</tp:taxon-name-part></tp:taxon-name></italic> can be separated from the new species described here by having the pale part of the female antenna either absent or present by a few whitish, greyish or ivory segments. and the pale part is 0.7–1.8 times as long as apical dark part of antenna.</p></tp:treatment-sec><tp:treatment-sec sec-type="biology" id="SECID0EUCAE"><title>Biology.</title><p>Rather small genus, of which the biology is unknown.</p></tp:treatment-sec><tp:treatment-sec sec-type="distribution" id="SECID0EZCAE"><title>Distribution.</title><p>Cosmopolitan except Neotropical region.</p></tp:treatment-sec><tp:treatment-sec><!--Section generated to contain objects referenced in tp:taxon-treatment.--><fig id="F1" position="float" orientation="portrait"><object-id xmlns:xlink="http://www.w3.org/1999/xlink" content-type="doi" xlink:type="simple">10.3897/zookeys.1022.62562.figure1</object-id><object-id xmlns:xlink="http://www.w3.org/1999/xlink" content-type="arpha" xlink:type="simple">CF590650-0F6E-577D-9ECE-504D1DCB0331</object-id><label>Figure 1.</label><caption><p><italic><tp:taxon-name><tp:taxon-name-part taxon-name-part-type="genus" reg="Cratospila">Cratospila</tp:taxon-name-part> <tp:taxon-name-part taxon-name-part-type="species" reg="albifera">albifera</tp:taxon-name-part></tp:taxon-name></italic> sp. nov. ♀. <bold>A</bold> body <bold>B</bold> antennae <bold>C</bold> wings <bold>D</bold> head, dorsal <bold>E</bold> head, frontal <bold>F</bold> mesosoma, lateral <bold>G</bold> mesosoma, dorsal <bold>H</bold> propodeum, dorsal <bold>I</bold> ovipositor sheath, lateral.</p></caption><graphic xmlns:xlink="http://www.w3.org/1999/xlink" xlink:href="zookeys-1022-051-g001.jpg" position="float" orientation="portrait" xlink:type="simple" id="oo_517673.jpg"><uri content-type="original_file" xlink:type="simple">https://binary.pensoft.net/fig/517673</uri></graphic></fig><fig id="F2" position="float" orientation="portrait"><object-id xmlns:xlink="http://www.w3.org/1999/xlink" content-type="doi" xlink:type="simple">10.3897/zookeys.1022.62562.figure2</object-id><object-id xmlns:xlink="http://www.w3.org/1999/xlink" content-type="arpha" xlink:type="simple">0C9A5D55-24DE-5E85-AEFC-A1E6E61A0C69</object-id><label>Figure 2.</label><caption><p><italic><tp:taxon-name><tp:taxon-name-part taxon-name-part-type="genus" reg="Cratospila">Cratospila</tp:taxon-name-part> <tp:taxon-name-part taxon-name-part-type="species" reg="ejuncida">ejuncida</tp:taxon-name-part></tp:taxon-name></italic> sp. nov. ♀ <bold>A</bold> body <bold>B</bold> antenna <bold>C</bold> wings <bold>D</bold> head, dorsal <bold>E</bold> head, frontal <bold>F</bold> mesosoma, lateral <bold>G</bold> mesosoma, dorsal <bold>H</bold> propodeum, dorsal <bold>I</bold> ovipositor and its sheath, lateral.</p></caption><graphic xmlns:xlink="http://www.w3.org/1999/xlink" xlink:href="zookeys-1022-051-g002.jpg" position="float" orientation="portrait" xlink:type="simple" id="oo_517674.jpg"><uri content-type="original_file" xlink:type="simple">https://binary.pensoft.net/fig/517674</uri></graphic></fig><fig id="F3" position="float" orientation="portrait"><object-id xmlns:xlink="http://www.w3.org/1999/xlink" content-type="doi" xlink:type="simple">10.3897/zookeys.1022.62562.figure3</object-id><object-id xmlns:xlink="http://www.w3.org/1999/xlink" content-type="arpha" xlink:type="simple">BED11F86-AE36-5BA1-B4EE-016315D2A375</object-id><label>Figure 3.</label><caption><p><italic><tp:taxon-name><tp:taxon-name-part taxon-name-part-type="genus" reg="Cratospila">Cratospila</tp:taxon-name-part> <tp:taxon-name-part taxon-name-part-type="species" reg="luteocephala">luteocephala</tp:taxon-name-part></tp:taxon-name></italic> sp. nov. ♀ <bold>A</bold> body <bold>B</bold> antennae <bold>C</bold> wings <bold>D</bold> head, dorsal <bold>E</bold> head, frontal <bold>F</bold> mesosoma, lateral <bold>G</bold> mesosoma, dorsal <bold>H</bold> propodeum, dorsal <bold>I</bold> ovipositor and ovipositor sheath, lateral.</p></caption><graphic xmlns:xlink="http://www.w3.org/1999/xlink" xlink:href="zookeys-1022-051-g003.jpg" position="float" orientation="portrait" xlink:type="simple" id="oo_517675.jpg"><uri content-type="original_file" xlink:type="simple">https://binary.pensoft.net/fig/517675</uri></graphic></fig><fig id="F4" position="float" orientation="portrait"><object-id xmlns:xlink="http://www.w3.org/1999/xlink" content-type="doi" xlink:type="simple">10.3897/zookeys.1022.62562.figure4</object-id><object-id xmlns:xlink="http://www.w3.org/1999/xlink" content-type="arpha" xlink:type="simple">4F7E9C1F-277C-5028-B284-CEBC69AA6760</object-id><label>Figure 4.</label><caption><p><italic><tp:taxon-name><tp:taxon-name-part taxon-name-part-type="genus" reg="Cratospila">Cratospila</tp:taxon-name-part> <tp:taxon-name-part taxon-name-part-type="species" reg="syntoma">syntoma</tp:taxon-name-part></tp:taxon-name></italic> sp. nov. ♀ <bold>A</bold> body <bold>B</bold> antennae <bold>C</bold> wings <bold>D</bold> head, dorsal <bold>E</bold> head, frontal <bold>F</bold> mesosoma, lateral <bold>G</bold> mesosoma, dorsal <bold>H</bold> propodeum, dorsal <bold>I</bold> metasoma and ovipositor sheath, lateral.</p></caption><graphic xmlns:xlink="http://www.w3.org/1999/xlink" xlink:href="zookeys-1022-051-g004.jpg" position="float" orientation="portrait" xlink:type="simple" id="oo_517676.jpg"><uri content-type="original_file" xlink:type="simple">https://binary.pensoft.net/fig/517676</uri></graphic></fig></tp:treatment-sec><ref-list><ref id="B12"><mixed-citation xmlns:xlink="http://www.w3.org/1999/xlink" xlink:type="simple"><person-group><name name-style="western"><surname>Shenefelt</surname><given-names>RD</given-names></name></person-group> (<year>1974</year>) <article-title><tp:taxon-name><tp:taxon-name-part taxon-name-part-type="family">Braconidae</tp:taxon-name-part></tp:taxon-name> 7. <tp:taxon-name><tp:taxon-name-part taxon-name-part-type="subfamily">Alysiinae</tp:taxon-name-part></tp:taxon-name>. Hymenopterorum Catalogus.</article-title><source>Pars</source><volume>11</volume>: <fpage>985</fpage>–<lpage>1113</lpage>.</mixed-citation></ref><ref id="B15"><mixed-citation xmlns:xlink="http://www.w3.org/1999/xlink" xlink:type="simple"><person-group><name name-style="western"><surname>Wharton</surname><given-names>RA</given-names></name></person-group> (<year>1980</year>) <source>Review of the Nearctic <tp:taxon-name><tp:taxon-name-part taxon-name-part-type="tribe">Alysiini</tp:taxon-name-part></tp:taxon-name> (<tp:taxon-name><tp:taxon-name-part taxon-name-part-type="order">Hymenoptera</tp:taxon-name-part></tp:taxon-name>, <tp:taxon-name><tp:taxon-name-part taxon-name-part-type="family">Braconidae</tp:taxon-name-part></tp:taxon-name>): with discussion of generic relationships within the tribe.</source><publisher-name>University of California Press</publisher-name>, <publisher-loc>Berkeley</publisher-loc>, <size units="page">112 pp</size>.</mixed-citation></ref><ref id="B13"><mixed-citation xmlns:xlink="http://www.w3.org/1999/xlink" xlink:type="simple"><person-group><name name-style="western"><surname>Tobias</surname><given-names>VI</given-names></name></person-group> (<year>1990</year>) <article-title>Three new species alysiin-wasps (<tp:taxon-name><tp:taxon-name-part taxon-name-part-type="order">Hymenoptera</tp:taxon-name-part></tp:taxon-name>, <tp:taxon-name><tp:taxon-name-part taxon-name-part-type="family">Braconidae</tp:taxon-name-part></tp:taxon-name>, <tp:taxon-name><tp:taxon-name-part taxon-name-part-type="subfamily">Alysiinae</tp:taxon-name-part></tp:taxon-name>) from Vietnam. Trudy Zoologicheskogo Instituta.</article-title><volume>209</volume>: <fpage>99</fpage>–<lpage>106</lpage>. [In Russian]</mixed-citation></ref><ref id="B2"><mixed-citation xmlns:xlink="http://www.w3.org/1999/xlink" xlink:type="simple"><person-group><name name-style="western"><surname>Belokobylskij</surname><given-names>SA</given-names></name></person-group> (<year>1998</year>) <article-title>Tribe <tp:taxon-name><tp:taxon-name-part taxon-name-part-type="tribe">Alysiini</tp:taxon-name-part></tp:taxon-name>.</article-title> In: <person-group><name name-style="western"><surname>Ler</surname><given-names>PA</given-names></name></person-group> (<role>Ed.</role>) <issue-title>Key to the Insects of Russian Far East.</issue-title><source>Dal’nauka, Vladivostok</source>, <fpage>163</fpage>–<lpage>298</lpage>. [In Russian]</mixed-citation></ref><ref id="B21"><mixed-citation xmlns:xlink="http://www.w3.org/1999/xlink" xlink:type="simple"><person-group><name name-style="western"><surname>Zhu</surname><given-names>J-C</given-names></name><name name-style="western"><surname>van Achterberg</surname><given-names>C</given-names></name><name name-style="western"><surname>Chen</surname><given-names>X-X</given-names></name></person-group> (<year>2017</year>) <article-title>An illustrated key to the genera and subgenera of the <tp:taxon-name><tp:taxon-name-part taxon-name-part-type="tribe">Alysiini</tp:taxon-name-part></tp:taxon-name> (<tp:taxon-name><tp:taxon-name-part taxon-name-part-type="order">Hymenoptera</tp:taxon-name-part></tp:taxon-name>, <tp:taxon-name><tp:taxon-name-part taxon-name-part-type="family">Braconidae</tp:taxon-name-part></tp:taxon-name>, <tp:taxon-name><tp:taxon-name-part taxon-name-part-type="subfamily">Alysiinae</tp:taxon-name-part></tp:taxon-name>), with three genera new for China.</article-title><source>ZooKeys</source><volume>722</volume>: <fpage>37</fpage>–<lpage>79</lpage>. <ext-link xlink:type="simple" ext-link-type="doi" xlink:href="10.3897/zookeys.722.14799">https://doi.org/10.3897/zookeys.722.14799</ext-link></mixed-citation></ref><ref id="B11"><mixed-citation xmlns:xlink="http://www.w3.org/1999/xlink" xlink:type="simple"><person-group><name name-style="western"><surname>Papp</surname><given-names>J</given-names></name></person-group> (<year>2009</year>) <article-title>Contribution to the braconid fauna of the former Yugoslavia, V. Ten subfamilies (<tp:taxon-name><tp:taxon-name-part taxon-name-part-type="order">Hymenoptera</tp:taxon-name-part></tp:taxon-name>, <tp:taxon-name><tp:taxon-name-part taxon-name-part-type="family">Braconidae</tp:taxon-name-part></tp:taxon-name>).</article-title><source>Entomofauna</source><volume>30</volume>(<issue>1</issue>): <fpage>1</fpage>–<lpage>35</lpage>.</mixed-citation></ref><ref id="B10"><mixed-citation xmlns:xlink="http://www.w3.org/1999/xlink" xlink:type="simple"><person-group><name name-style="western"><surname>Papp</surname><given-names>J</given-names></name></person-group> (<year>1994</year>) <article-title><tp:taxon-name><tp:taxon-name-part taxon-name-part-type="family">Braconidae</tp:taxon-name-part></tp:taxon-name> (<tp:taxon-name><tp:taxon-name-part taxon-name-part-type="order">Hymenoptera</tp:taxon-name-part></tp:taxon-name>) from Korea, XV.</article-title><source>Acta Zoologica Academiae Scientiarum Hungaricae</source><volume>40</volume>(<issue>2</issue>): <fpage>133</fpage>–<lpage>156</lpage>.</mixed-citation></ref></ref-list></tp:taxon-treatment>
