# Supplementary material for: Four new species of the genus Cratospila Foerster (Hymenopter, Braconidae, Alysiinae) from South Korea
Source: Zookeys. 2021 Mar 8;1022:51–64. doi: 10.3897/zookeys.1022.62562 (PMC7960692; doi:10.3897/zookeys.1022.62562)
Supplement: XML Treatment for Cratospila albifera [file zookeys.1022.62562-treatment2.xml]

<!DOCTYPE tp:taxon-treatment
  PUBLIC "-//TaxonX//DTD Taxonomic Treatment Publishing DTD v0 20100105//EN" "tax-treatment-NSO.dtd">
<tp:taxon-treatment xmlns:tp="http://www.plazi.org/taxpub"><tp:treatment-meta><kwd-group><label>Taxon classification</label><kwd><named-content xmlns:xlink="http://www.w3.org/1999/xlink" content-type="kingdom">Animalia</named-content></kwd><kwd><named-content xmlns:xlink="http://www.w3.org/1999/xlink" content-type="order">Hymenoptera</named-content></kwd><kwd><named-content xmlns:xlink="http://www.w3.org/1999/xlink" content-type="family">Braconidae</named-content></kwd></kwd-group><mixed-citation publication-type="journal"><person-group><name><surname>Sohn</surname><given-names>JuHyeong</given-names></name><name><surname>van Achterberg*</surname><given-names>Cornelis</given-names></name><name><surname>Han</surname><given-names>Yun Jong</given-names></name><name><surname>Kim</surname><given-names>Hyojoong</given-names></name></person-group><article-title>Four new species of the genus <italic><tp:taxon-name><tp:taxon-name-part taxon-name-part-type="genus" reg="Cratospila">Cratospila</tp:taxon-name-part></tp:taxon-name></italic> Foerster (Hymenopter, <tp:taxon-name><tp:taxon-name-part taxon-name-part-type="family">Braconidae</tp:taxon-name-part></tp:taxon-name>, <tp:taxon-name><tp:taxon-name-part taxon-name-part-type="subfamily">Alysiinae</tp:taxon-name-part></tp:taxon-name>) from South Korea</article-title><source>Zookeys</source><day>08</day><month>3</month><year>2021</year><volume>1022</volume><fpage>51</fpage><lpage>64</lpage><pub-id pub-id-type="doi">10.3897/zookeys.1022.62562</pub-id></mixed-citation></tp:treatment-meta><tp:nomenclature><tp:taxon-name><object-id xmlns:xlink="http://www.w3.org/1999/xlink" content-type="arpha" xlink:type="simple">A6861A1A-FEDA-5745-966C-8F50258127F1</object-id>
              <tp:taxon-name-part taxon-name-part-type="genus" reg="Cratospila">Cratospila</tp:taxon-name-part>
              <tp:taxon-name-part taxon-name-part-type="species" reg="albifera">albifera</tp:taxon-name-part>
              <object-id xmlns:xlink="http://www.w3.org/1999/xlink" content-type="zoobank" xlink:type="simple">http://zoobank.org/8ABF4632-930C-431D-A637-C8A9949590CB</object-id>
            </tp:taxon-name><tp:taxon-authority>Sohn &amp; van Achterberg</tp:taxon-authority><tp:taxon-status xmlns:xlink="http://www.w3.org/1999/xlink" xlink:type="simple">sp. nov.</tp:taxon-status><xref ref-type="fig" rid="F1">Figure 1</xref></tp:nomenclature><tp:treatment-sec sec-type="type material" id="SECID0ELNAE"><title>Type material.</title><p><bold><italic>Holotype</italic></bold>, ♀ (NIBR), <bold>South Korea</bold>, National Arboretum of Korea, Gwangneung Forest, Pocheon-si, Soheul-eup, Gyeonggi-do, <named-content xmlns:xlink="http://www.w3.org/1999/xlink" content-type="dwc:verbatimCoordinates" xlink:type="simple"><named-content content-type="geo-json" specific-use="{&#34;type&#34;:&#34;Point&#34;,&#34;coordinates&#34;:[127.161667,37.758944]}" id="NCID0E1NAE" xlink:type="simple">37°45'32.2"N, 127°09'42"E</named-content></named-content>, 16–30.IV.2018, Kim, Kim, Jo, Ki. GenBank accession no. <ext-link xmlns:xlink="http://www.w3.org/1999/xlink" ext-link-type="gen" xlink:href="MW376064" xlink:type="simple">MW376064</ext-link>. <bold><italic>Paratype</italic>.</bold> 1♀, same data as holotype.</p></tp:treatment-sec><tp:treatment-sec sec-type="Comparative diagnosis" id="SECID0EIOAE"><title>Comparative diagnosis.</title><p>Belongs to the group of <italic><tp:taxon-name><tp:taxon-name-part taxon-name-part-type="genus" reg="Cratospila">Cratospila</tp:taxon-name-part></tp:taxon-name></italic> species together with <italic><tp:taxon-name><tp:taxon-name-part taxon-name-part-type="genus" reg="Cratospila">C.</tp:taxon-name-part> <tp:taxon-name-part taxon-name-part-type="species" reg="alboapicalis">alboapicalis</tp:taxon-name-part></tp:taxon-name></italic> Tobias, 1990, described from Vietnam in having the apical half of ♀ antenna with 8–13 white segments. However, in <italic><tp:taxon-name><tp:taxon-name-part taxon-name-part-type="genus" reg="Cratospila">C.</tp:taxon-name-part> <tp:taxon-name-part taxon-name-part-type="species" reg="alboapicalis">alboapicalis</tp:taxon-name-part></tp:taxon-name></italic> length of eye 4–5 times length of temple in dorsal view (1.9 times in the <italic><tp:taxon-name><tp:taxon-name-part taxon-name-part-type="genus" reg="Cratospila">C.</tp:taxon-name-part> <tp:taxon-name-part taxon-name-part-type="species" reg="albifera">albifera</tp:taxon-name-part></tp:taxon-name></italic> sp. nov.) and antenna of ♀ with dark apical segments (only white segments in <italic><tp:taxon-name><tp:taxon-name-part taxon-name-part-type="genus" reg="Cratospila">C.</tp:taxon-name-part> <tp:taxon-name-part taxon-name-part-type="species" reg="albifera">albifera</tp:taxon-name-part></tp:taxon-name></italic> sp. nov.). Differs from the very similar <italic><tp:taxon-name><tp:taxon-name-part taxon-name-part-type="genus" reg="Cratospila">C.</tp:taxon-name-part> <tp:taxon-name-part taxon-name-part-type="species" reg="luteocephala">luteocephala</tp:taxon-name-part></tp:taxon-name></italic> sp. nov. by having the minimum width of face 1.2 times its height (0.9 times in <italic><tp:taxon-name><tp:taxon-name-part taxon-name-part-type="genus" reg="Cratospila">C.</tp:taxon-name-part> <tp:taxon-name-part taxon-name-part-type="species" reg="luteocephala">luteocephala</tp:taxon-name-part></tp:taxon-name></italic> sp. nov.), vein r of fore wing ca 5 times longer than wide (ca 3 times), and first subdiscal cell of fore wing ca 5.0 times longer than wide (ca 7.5 times). <abbrev xmlns:xlink="http://www.w3.org/1999/xlink" xlink:title="cytochrome c oxidase subunit I" id="ABBRID0EXQAE" xlink:type="simple">COI</abbrev> sequence of <italic><tp:taxon-name><tp:taxon-name-part taxon-name-part-type="genus" reg="Cratospila">C.</tp:taxon-name-part> <tp:taxon-name-part taxon-name-part-type="species" reg="albifera">albifera</tp:taxon-name-part></tp:taxon-name></italic> sp. nov. differs by 10% from that of <italic><tp:taxon-name><tp:taxon-name-part taxon-name-part-type="genus" reg="Cratospila">C.</tp:taxon-name-part> <tp:taxon-name-part taxon-name-part-type="species" reg="luteocephala">luteocephala</tp:taxon-name-part></tp:taxon-name></italic> sp. nov. (Table <xref ref-type="table" rid="T1">1</xref>).</p><table-wrap id="T1" position="float" orientation="portrait"><label>Table 1.</label><caption><p><abbrev xmlns:xlink="http://www.w3.org/1999/xlink" xlink:title="cytochrome c oxidase subunit I" id="ABBRID0E5RAE" xlink:type="simple">COI</abbrev> pairwise genetic distances between three new <italic><tp:taxon-name><tp:taxon-name-part taxon-name-part-type="genus" reg="Cratospila">Cratospila</tp:taxon-name-part></tp:taxon-name></italic> species from South Korea.</p></caption><table id="TID0EDDAG" rules="all"><tbody><tr><th rowspan="1" colspan="1"/><th rowspan="1" colspan="1">
                      <italic><tp:taxon-name><tp:taxon-name-part taxon-name-part-type="genus" reg="Cratospila">Cratospila</tp:taxon-name-part> <tp:taxon-name-part taxon-name-part-type="species" reg="albifera">albifera</tp:taxon-name-part></tp:taxon-name></italic>
                    </th><th rowspan="1" colspan="1">
                      <italic><tp:taxon-name><tp:taxon-name-part taxon-name-part-type="genus" reg="Cratospila">Cratospila</tp:taxon-name-part> <tp:taxon-name-part taxon-name-part-type="species" reg="luteocephala">luteocephala</tp:taxon-name-part></tp:taxon-name></italic>
                    </th><th rowspan="1" colspan="1">
                      <italic><tp:taxon-name><tp:taxon-name-part taxon-name-part-type="genus" reg="Cratospila">Cratospila</tp:taxon-name-part> <tp:taxon-name-part taxon-name-part-type="species" reg="syntoma">syntoma</tp:taxon-name-part></tp:taxon-name></italic>
                    </th></tr><tr><td rowspan="1" colspan="1">
                      <italic><tp:taxon-name><tp:taxon-name-part taxon-name-part-type="genus" reg="Cratospila">Cratospila</tp:taxon-name-part> <tp:taxon-name-part taxon-name-part-type="species" reg="albifera">albifera</tp:taxon-name-part></tp:taxon-name></italic>
                    </td><td rowspan="1" colspan="1">0.000</td><td rowspan="1" colspan="1">0.101</td><td rowspan="1" colspan="1">0.093</td></tr><tr><td rowspan="1" colspan="1">
                      <italic><tp:taxon-name><tp:taxon-name-part taxon-name-part-type="genus" reg="Cratospila">Cratospila</tp:taxon-name-part> <tp:taxon-name-part taxon-name-part-type="species" reg="luteocephala">luteocephala</tp:taxon-name-part></tp:taxon-name></italic>
                    </td><td rowspan="1" colspan="1">0.101</td><td rowspan="1" colspan="1">0.000</td><td rowspan="1" colspan="1">0.079</td></tr><tr><td rowspan="1" colspan="1">
                      <italic><tp:taxon-name><tp:taxon-name-part taxon-name-part-type="genus" reg="Cratospila">Cratospila</tp:taxon-name-part> <tp:taxon-name-part taxon-name-part-type="species" reg="syntoma">syntoma</tp:taxon-name-part></tp:taxon-name></italic>
                    </td><td rowspan="1" colspan="1">0.079</td><td rowspan="1" colspan="1">0.093</td><td rowspan="1" colspan="1">0.000</td></tr></tbody></table></table-wrap></tp:treatment-sec><tp:treatment-sec sec-type="description" id="SECID0EJWAE"><title>Description.</title><p><bold><italic>Holotype</italic></bold>, ♀: length of body in lateral view 3.2 mm, length of antenna 4.6 mm, and length of fore wing 3.1 mm.</p><p><bold><italic>Colour</italic>:</bold> body (Fig. <xref ref-type="fig" rid="F1">1A</xref>) brown, but head entirely orange-yellow; first tergite and mesonotum entirely reddish brown; antenna yellowish brown basally, medially dark brown, subapically white (11 flagellomeres); mandible pale orange.</p><fig id="F1" position="float" orientation="portrait"><object-id xmlns:xlink="http://www.w3.org/1999/xlink" content-type="doi" xlink:type="simple">10.3897/zookeys.1022.62562.figure1</object-id><object-id xmlns:xlink="http://www.w3.org/1999/xlink" content-type="arpha" xlink:type="simple">CF590650-0F6E-577D-9ECE-504D1DCB0331</object-id><label>Figure 1.</label><caption><p><italic><tp:taxon-name><tp:taxon-name-part taxon-name-part-type="genus" reg="Cratospila">Cratospila</tp:taxon-name-part> <tp:taxon-name-part taxon-name-part-type="species" reg="albifera">albifera</tp:taxon-name-part></tp:taxon-name></italic> sp. nov. ♀. <bold>A</bold> body <bold>B</bold> antennae <bold>C</bold> wings <bold>D</bold> head, dorsal <bold>E</bold> head, frontal <bold>F</bold> mesosoma, lateral <bold>G</bold> mesosoma, dorsal <bold>H</bold> propodeum, dorsal <bold>I</bold> ovipositor sheath, lateral.</p></caption><graphic xmlns:xlink="http://www.w3.org/1999/xlink" xlink:href="zookeys-1022-051-g001.jpg" position="float" orientation="portrait" xlink:type="simple" id="oo_517673.jpg"><uri content-type="original_file" xlink:type="simple">https://binary.pensoft.net/fig/517673</uri></graphic></fig><p><bold><italic>Head</italic></bold> (Fig. <xref ref-type="fig" rid="F1">1D</xref>): width 1.3 times median length in dorsal view. Antenna (Fig. <xref ref-type="fig" rid="F1">1B</xref>) 1.4 times longer than body in female, 32-segmented. First flagellomere 2.0 times longer than second. Compounded eye slightly oval 1.1 times as long as wide in lateral view. Width of face (Fig. <xref ref-type="fig" rid="F1">1E</xref>) 1.2 times its height from ventral rim of antennal sockets to upper margin of clypeus. Eye in dorsal view 1.9 times as long as temple. Ocello-ocular line (<abbrev xmlns:xlink="http://www.w3.org/1999/xlink" xlink:title="Ocello-ocular line" id="ABBRID0E2YAE" xlink:type="simple">OOL</abbrev>) 2.0 times longer than diameter of anterior ocellus; <abbrev xmlns:xlink="http://www.w3.org/1999/xlink" xlink:title="Ocello-ocular line" id="ABBRID0E6YAE" xlink:type="simple">OOL</abbrev>: antero-posterior ocellar line (<abbrev xmlns:xlink="http://www.w3.org/1999/xlink" xlink:title="antero-posterior ocellar line" id="ABBRID0EDZAE" xlink:type="simple">AOL</abbrev>) : postero-ocellar line (<abbrev xmlns:xlink="http://www.w3.org/1999/xlink" xlink:title="postero-ocellar line" id="ABBRID0EHZAE" xlink:type="simple">POL</abbrev>) = 11 : 3 : 6. Stemmaticum concave. Vertex smooth and polish with reddish brown line. Mandible with three teeth; second tooth narrow and sharp with dark brown tip. Maxillary palp approximately as long as mesosoma.</p><p><bold><italic>Mesosoma</italic>:</bold> 1.5 times longer than wide in dorsal view. Mesosoma (Fig. <xref ref-type="fig" rid="F1">1G</xref>) with medio-posterior depression; notauli chain-shaped, completed but not reaching medio-posterior depression; scutellar sulcus with six carinae; metanotum sculptured; small basal bump on hind coxa. Propodeum (Fig. <xref ref-type="fig" rid="F1">1H</xref>) 0.5 times longer than wide, anterior half of propodeum smooth, posterior of median carina strongly wrinkled; precoxal sulcus (Fig. <xref ref-type="fig" rid="F1">1F</xref>) deep and distinct, consist of about seven grooves, lateral view of propodeum bent. Fore wing (Fig. <xref ref-type="fig" rid="F1">1C</xref>) 2.5 times as long as wide; pterostigma long and narrow, 3.9 times longer than wide; vein r of fore wing 4.7 times longer than wide; vein 2-SR slightly bent; vein 2-SR+M and r-m not sclerotized; vein 2-SR:vein r : vein 3-SR = 34 : 9 : 24; first subdiscal cell of fore wing ca 5.0 times longer than wide. Hind wing vein M+CU : vein 1-M = 66 : 5</p><p><bold><italic>Leg</italic>:</bold> hind coxa compressed and grooved; hind coxa 2.8 times longer than hind trochanter; hind femur 0.9 times longer than hind tibia; hind tibia 0.8 times longer than hind tarsus.</p><p><bold><italic>Metasoma</italic>:</bold> first tergite striate and narrow, 2.8 times longer than apical width and dark brown, T1:T2 = 59:23. Setose part of ovipositor sheath (Fig. <xref ref-type="fig" rid="F1">1I</xref>) 0.6 times as long as mesosoma, 0.5 times as long as hind tibia and with long setae.</p><p><bold>Male.</bold> Unknown.</p><p><bold><italic>Variation</italic>.</bold> Body length of female is 2.9–3.2 mm; length of the fore wing of female is 3.0–3.1 mm; Antenna 1.2–1.4 times longer than body in female, 27–32-segmented. First flagellomere 1.9–2.0 times longer than second; metasoma 2.7–2.8 times longer than apical width; setose part of ovipositor sheath 0.58–0.61 times as long as mesosoma, 0.46–0.51 times as long as hind tibia and with long setae.</p></tp:treatment-sec><tp:treatment-sec sec-type="distribution" id="SECID0E61AE"><title>Distribution.</title><p>South Korea.</p></tp:treatment-sec><tp:treatment-sec sec-type="etymology" id="SECID0EE2AE"><title>Etymology.</title><p>Named after the white apex of the ♀ antenna: “<italic><tp:taxon-name><tp:taxon-name-part taxon-name-part-type="genus" reg="Cratospila"/><tp:taxon-name-part taxon-name-part-type="species" reg="albifera">albifera</tp:taxon-name-part></tp:taxon-name></italic>” is derived from “albus” (Latin for white) and “fero” (Latin for carry or bear).</p></tp:treatment-sec></tp:taxon-treatment>
