# Supplementary material for: Four new species of the genus Cratospila Foerster (Hymenopter, Braconidae, Alysiinae) from South Korea
Source: Zookeys. 2021 Mar 8;1022:51–64. doi: 10.3897/zookeys.1022.62562 (PMC7960692; doi:10.3897/zookeys.1022.62562)
Supplement: XML Treatment for Cratospila ejuncida [file zookeys.1022.62562-treatment3.xml]

<!DOCTYPE tp:taxon-treatment
  PUBLIC "-//TaxonX//DTD Taxonomic Treatment Publishing DTD v0 20100105//EN" "tax-treatment-NSO.dtd">
<tp:taxon-treatment xmlns:tp="http://www.plazi.org/taxpub"><tp:treatment-meta><kwd-group><label>Taxon classification</label><kwd><named-content xmlns:xlink="http://www.w3.org/1999/xlink" content-type="kingdom">Animalia</named-content></kwd><kwd><named-content xmlns:xlink="http://www.w3.org/1999/xlink" content-type="order">Hymenoptera</named-content></kwd><kwd><named-content xmlns:xlink="http://www.w3.org/1999/xlink" content-type="family">Braconidae</named-content></kwd></kwd-group><mixed-citation publication-type="journal"><person-group><name><surname>Sohn</surname><given-names>JuHyeong</given-names></name><name><surname>van Achterberg*</surname><given-names>Cornelis</given-names></name><name><surname>Han</surname><given-names>Yun Jong</given-names></name><name><surname>Kim</surname><given-names>Hyojoong</given-names></name></person-group><article-title>Four new species of the genus <italic><tp:taxon-name><tp:taxon-name-part taxon-name-part-type="genus" reg="Cratospila">Cratospila</tp:taxon-name-part></tp:taxon-name></italic> Foerster (Hymenopter, <tp:taxon-name><tp:taxon-name-part taxon-name-part-type="family">Braconidae</tp:taxon-name-part></tp:taxon-name>, <tp:taxon-name><tp:taxon-name-part taxon-name-part-type="subfamily">Alysiinae</tp:taxon-name-part></tp:taxon-name>) from South Korea</article-title><source>Zookeys</source><day>08</day><month>3</month><year>2021</year><volume>1022</volume><fpage>51</fpage><lpage>64</lpage><pub-id pub-id-type="doi">10.3897/zookeys.1022.62562</pub-id></mixed-citation></tp:treatment-meta><tp:nomenclature><tp:taxon-name><object-id xmlns:xlink="http://www.w3.org/1999/xlink" content-type="arpha" xlink:type="simple">A5D66BE6-FB80-5DA5-850E-B58F8F7A877A</object-id>
              <tp:taxon-name-part taxon-name-part-type="genus" reg="Cratospila">Cratospila</tp:taxon-name-part>
              <tp:taxon-name-part taxon-name-part-type="species" reg="ejuncida">ejuncida</tp:taxon-name-part>
              <object-id xmlns:xlink="http://www.w3.org/1999/xlink" content-type="zoobank" xlink:type="simple">http://zoobank.org/EC085A4F-BA86-4BB9-8442-60B6AA33F24B</object-id>
            </tp:taxon-name><tp:taxon-authority>Sohn &amp; van Achterberg</tp:taxon-authority><tp:taxon-status xmlns:xlink="http://www.w3.org/1999/xlink" xlink:type="simple">sp. nov.</tp:taxon-status><xref ref-type="fig" rid="F2">Figure 2</xref></tp:nomenclature><tp:treatment-sec sec-type="type material" id="SECID0EB4AE"><title>Type material.</title><p><bold><italic>Holotype</italic></bold>, ♀ (NIBR), <bold>South Korea</bold>, Inje-Gun, Bukmyeon, Hangyeri, <named-content xmlns:xlink="http://www.w3.org/1999/xlink" content-type="dwc:verbatimCoordinates" xlink:type="simple"><named-content content-type="geo-json" specific-use="{&#34;type&#34;:&#34;Point&#34;,&#34;coordinates&#34;:[128.263194,38.146250]}" id="NCID0EQ4AE" xlink:type="simple">38°08'46.5"N, 128°15'47.5"E</named-content></named-content>, 9–16. IX. 2017 (Malaise trap), J.H. Sohn.</p></tp:treatment-sec><tp:treatment-sec sec-type="Comparative diagnosis" id="SECID0EV4AE"><title>Comparative diagnosis.</title><p>Belongs to the group of <italic><tp:taxon-name><tp:taxon-name-part taxon-name-part-type="genus" reg="Cratospila">Cratospila</tp:taxon-name-part></tp:taxon-name></italic> species together with <italic><tp:taxon-name><tp:taxon-name-part taxon-name-part-type="genus" reg="Cratospila">C.</tp:taxon-name-part> <tp:taxon-name-part taxon-name-part-type="species" reg="alboapicalis">alboapicalis</tp:taxon-name-part></tp:taxon-name></italic> Tobias, 1990, described from Vietnam, in having the apical half of ♀ antenna with 8–13 white segments, and antenna of ♀ with dark apical part. In <italic><tp:taxon-name><tp:taxon-name-part taxon-name-part-type="genus" reg="Cratospila">Cratospila</tp:taxon-name-part> <tp:taxon-name-part taxon-name-part-type="species" reg="alboapicalis">alboapicalis</tp:taxon-name-part></tp:taxon-name></italic> length of eye 4–5 times length of temple in dorsal view (1.6 times in <italic><tp:taxon-name><tp:taxon-name-part taxon-name-part-type="genus" reg="Cratospila">Cratospila</tp:taxon-name-part> <tp:taxon-name-part taxon-name-part-type="species" reg="ejuncida">ejuncida</tp:taxon-name-part></tp:taxon-name></italic> sp. nov.), vein m-cu of fore wing subinterstitial (distinctly antefurcal in <italic><tp:taxon-name><tp:taxon-name-part taxon-name-part-type="genus" reg="Cratospila">C.</tp:taxon-name-part> <tp:taxon-name-part taxon-name-part-type="species" reg="alboapicalis">alboapicalis</tp:taxon-name-part></tp:taxon-name></italic>), and notauli on middle of mesoscutum narrowly crenulate (coarser crenulate). Differs from the similar <italic><tp:taxon-name><tp:taxon-name-part taxon-name-part-type="genus" reg="Cratospila">C.</tp:taxon-name-part> <tp:taxon-name-part taxon-name-part-type="species" reg="syntoma">syntoma</tp:taxon-name-part></tp:taxon-name></italic> sp. nov. by having the second submarginal cell rather slender (vein 2-SR 1.8–1.9 times longer than vein 3-SR; 1.4–1.5 times in <italic><tp:taxon-name><tp:taxon-name-part taxon-name-part-type="genus" reg="Cratospila">C.</tp:taxon-name-part> <tp:taxon-name-part taxon-name-part-type="species" reg="syntoma">syntoma</tp:taxon-name-part></tp:taxon-name></italic> sp. nov.), vein r of fore wing twice as long as wide (approximately as long as wide), first subdiscal cell of fore wing ca 8 times longer than wide (6 times), pedicellus entirely yellow (partly infuscated), and eye in dorsal view ca 1.6 times longer than temple (ca 2.1 times).</p></tp:treatment-sec><tp:treatment-sec sec-type="description" id="SECID0EFAAG"><title>Description.</title><p><bold><italic>Holotype</italic></bold>, ♀: length of body in lateral view 2.5 mm (Fig. <xref ref-type="fig" rid="F2">2A</xref>), length of antenna 4.4 mm, and length of fore wing 2.5 mm.</p><fig id="F2" position="float" orientation="portrait"><object-id xmlns:xlink="http://www.w3.org/1999/xlink" content-type="doi" xlink:type="simple">10.3897/zookeys.1022.62562.figure2</object-id><object-id xmlns:xlink="http://www.w3.org/1999/xlink" content-type="arpha" xlink:type="simple">0C9A5D55-24DE-5E85-AEFC-A1E6E61A0C69</object-id><label>Figure 2.</label><caption><p><italic><tp:taxon-name><tp:taxon-name-part taxon-name-part-type="genus" reg="Cratospila">Cratospila</tp:taxon-name-part> <tp:taxon-name-part taxon-name-part-type="species" reg="ejuncida">ejuncida</tp:taxon-name-part></tp:taxon-name></italic> sp. nov. ♀ <bold>A</bold> body <bold>B</bold> antenna <bold>C</bold> wings <bold>D</bold> head, dorsal <bold>E</bold> head, frontal <bold>F</bold> mesosoma, lateral <bold>G</bold> mesosoma, dorsal <bold>H</bold> propodeum, dorsal <bold>I</bold> ovipositor and its sheath, lateral.</p></caption><graphic xmlns:xlink="http://www.w3.org/1999/xlink" xlink:href="zookeys-1022-051-g002.jpg" position="float" orientation="portrait" xlink:type="simple" id="oo_517674.jpg"><uri content-type="original_file" xlink:type="simple">https://binary.pensoft.net/fig/517674</uri></graphic></fig><p><bold><italic>Colour</italic>:</bold> Head orange; antenna (except for two dark apical segments), with 11 flagellomeres white; mandible orange brown and apically dark brown. First tergite dark brown and mesonotum entirely black. Pedicellus entirely yellow.</p><p><bold><italic>Head</italic></bold> (Fig. <xref ref-type="fig" rid="F2">2D</xref>): width 1.2 times median length in dorsal view. Antenna (Fig. <xref ref-type="fig" rid="F2">2B</xref>) twice as long as body in female, 28 segmented. First flagellomere 1.8–1.9 times longer than second flagellomere. Compounded eye slightly oval 1.2 times as long as wide in lateral view. Width of face (Fig. <xref ref-type="fig" rid="F2">2E</xref>) 0.9–1.0 times its height from ventral rim of antennal sockets to upper margin of clypeus. Eye in dorsal view 1.6 times as long as temple. Ocello-ocular line 2.5 times longer than diameter of anterior ocellus; <abbrev xmlns:xlink="http://www.w3.org/1999/xlink" xlink:title="Ocello-ocular line" id="ABBRID0EXCAG" xlink:type="simple">OOL</abbrev> : <abbrev xmlns:xlink="http://www.w3.org/1999/xlink" xlink:title="antero-posterior ocellar line" id="ABBRID0E2CAG" xlink:type="simple">AOL</abbrev> : <abbrev xmlns:xlink="http://www.w3.org/1999/xlink" xlink:title="postero-ocellar line" id="ABBRID0E6CAG" xlink:type="simple">POL</abbrev> = 11 : 3 : 7. Stemmaticum concave. Vertex smooth and gloss with black line. Mandible with three teeth; first and third teeth smooth.</p><p><bold><italic>Mesosoma</italic>:</bold> Mesosoma (Fig. <xref ref-type="fig" rid="F2">2G</xref>) 1.5–1.6 times longer than wide in dorsal view. Notauli on middle of mesoscutum narrowly crenulate, not reaching medio-posterior depression; scutellar sulcus with four carinae; metanotum sculptured; small bump in hind coxa adjacent to metapleuron. Propodeum (Fig. <xref ref-type="fig" rid="F2">2H</xref>) 0.6 times longer than width, more extensively rugose medially, lateral view of propodeum not bent; precoxal sulcus (Fig. <xref ref-type="fig" rid="F2">2F</xref>) is shallow and incomplete. Fore wing (Fig. <xref ref-type="fig" rid="F2">2C</xref>) 2.5 times as long as wide; pterostigma long and narrow, 4.2 times longer than wide; vein r of fore wing 1.9 times longer than wide; vein 2-SR slightly bent; vein 2-SR+M and r-m not sclerotized; vein 2-SR : vein r : vein 3-SR = 33 : 5 : 17; first subdiscal cell of fore wing ca 7.3 times longer than wide. Hind wing vein M+CU : vein 1-M = 69 : 4</p><p><bold><italic>Leg</italic>:</bold> hind coxa compressed and grooved; hind coxa 1.5 times longer than hind trochanter; hind femur 0.6 times longer than hind tibia; hind tibia 1.01 times longer than hind tarsus.</p><p><bold><italic>Metasoma</italic>:</bold> first tergite striate and narrow, brown, 2.5 times longer than apical width; T1:T2 = 41:23. Setose part of ovipositor sheath (Fig. <xref ref-type="fig" rid="F2">2I</xref>) 0.7 times as long as mesosoma, 0.5 times as long as hind tibia and with setae.</p><p><bold>Male.</bold> Unknown.</p></tp:treatment-sec><tp:treatment-sec sec-type="distribution" id="SECID0EQEAG"><title>Distribution.</title><p>South Korea.</p></tp:treatment-sec><tp:treatment-sec sec-type="etymology" id="SECID0EVEAG"><title>Etymology.</title><p>Named after the relatively slender second submarginal cell of the fore wing: “<italic>ejuncidus</italic>” is Latin for slender.</p></tp:treatment-sec></tp:taxon-treatment>
