# Supplementary material for: Four new species of the genus Cratospila Foerster (Hymenopter, Braconidae, Alysiinae) from South Korea
Source: Zookeys. 2021 Mar 8;1022:51–64. doi: 10.3897/zookeys.1022.62562 (PMC7960692; doi:10.3897/zookeys.1022.62562)
Supplement: XML Treatment for Cratospila luteocephala [file zookeys.1022.62562-treatment4.xml]

<!DOCTYPE tp:taxon-treatment
  PUBLIC "-//TaxonX//DTD Taxonomic Treatment Publishing DTD v0 20100105//EN" "tax-treatment-NSO.dtd">
<tp:taxon-treatment xmlns:tp="http://www.plazi.org/taxpub"><tp:treatment-meta><kwd-group><label>Taxon classification</label><kwd><named-content xmlns:xlink="http://www.w3.org/1999/xlink" content-type="kingdom">Animalia</named-content></kwd><kwd><named-content xmlns:xlink="http://www.w3.org/1999/xlink" content-type="order">Hymenoptera</named-content></kwd><kwd><named-content xmlns:xlink="http://www.w3.org/1999/xlink" content-type="family">Braconidae</named-content></kwd></kwd-group><mixed-citation publication-type="journal"><person-group><name><surname>Sohn</surname><given-names>JuHyeong</given-names></name><name><surname>van Achterberg*</surname><given-names>Cornelis</given-names></name><name><surname>Han</surname><given-names>Yun Jong</given-names></name><name><surname>Kim</surname><given-names>Hyojoong</given-names></name></person-group><article-title>Four new species of the genus <italic><tp:taxon-name><tp:taxon-name-part taxon-name-part-type="genus" reg="Cratospila">Cratospila</tp:taxon-name-part></tp:taxon-name></italic> Foerster (Hymenopter, <tp:taxon-name><tp:taxon-name-part taxon-name-part-type="family">Braconidae</tp:taxon-name-part></tp:taxon-name>, <tp:taxon-name><tp:taxon-name-part taxon-name-part-type="subfamily">Alysiinae</tp:taxon-name-part></tp:taxon-name>) from South Korea</article-title><source>Zookeys</source><day>08</day><month>3</month><year>2021</year><volume>1022</volume><fpage>51</fpage><lpage>64</lpage><pub-id pub-id-type="doi">10.3897/zookeys.1022.62562</pub-id></mixed-citation></tp:treatment-meta><tp:nomenclature><tp:taxon-name><object-id xmlns:xlink="http://www.w3.org/1999/xlink" content-type="arpha" xlink:type="simple">73D70D6E-0B8F-57FD-9217-DD0D4005A950</object-id>
              <tp:taxon-name-part taxon-name-part-type="genus" reg="Cratospila">Cratospila</tp:taxon-name-part>
              <tp:taxon-name-part taxon-name-part-type="species" reg="luteocephala">luteocephala</tp:taxon-name-part>
              <object-id xmlns:xlink="http://www.w3.org/1999/xlink" content-type="zoobank" xlink:type="simple">http://zoobank.org/3055D636-AFE8-456A-A6FA-B40570050C00</object-id>
            </tp:taxon-name><tp:taxon-authority>Sohn &amp; van Achterberg</tp:taxon-authority><tp:taxon-status xmlns:xlink="http://www.w3.org/1999/xlink" xlink:type="simple">sp. nov.</tp:taxon-status><xref ref-type="fig" rid="F3">Figure 3</xref></tp:nomenclature><tp:treatment-sec sec-type="type material" id="SECID0EKGAG"><title>Type material.</title><p><bold><italic>Holotype</italic></bold>, ♀ (NIBR), <bold>South Korea</bold>, Inje-Gun, Bukmyeon, Hangyeri, <named-content xmlns:xlink="http://www.w3.org/1999/xlink" content-type="dwc:verbatimCoordinates" xlink:type="simple"><named-content content-type="geo-json" specific-use="{&#34;type&#34;:&#34;Point&#34;,&#34;coordinates&#34;:[128.263194,38.146250]}" id="NCID0EZGAG" xlink:type="simple">38°08'46.5"N, 128°15'47.5"E</named-content></named-content>, 9–16. IX. 2017 (Malaise trap), J.H. Sohn. GenBank accession no. <ext-link xmlns:xlink="http://www.w3.org/1999/xlink" ext-link-type="gen" xlink:href="MW376065" xlink:type="simple">MW376065</ext-link>.</p></tp:treatment-sec><tp:treatment-sec sec-type="Comparative diagnosis" id="SECID0EDHAG"><title>Comparative diagnosis.</title><p>Differs from other species of <italic><tp:taxon-name><tp:taxon-name-part taxon-name-part-type="genus" reg="Cratospila">Cratospila</tp:taxon-name-part></tp:taxon-name></italic> by having the apical half of ♀ antenna with 8–13 white segments combined with a relatively wide face (1.2 times its height; 0.9–1.1 times in other species). Closely related to <italic><tp:taxon-name><tp:taxon-name-part taxon-name-part-type="genus" reg="Cratospila">C.</tp:taxon-name-part> <tp:taxon-name-part taxon-name-part-type="species" reg="albifera">albifera</tp:taxon-name-part></tp:taxon-name></italic> sp. nov.; for differences, see they key above.</p></tp:treatment-sec><tp:treatment-sec sec-type="description" id="SECID0E2HAG"><title>Description.</title><p><bold><italic>Holotype</italic></bold>, ♀; length of body in lateral view 3.2 mm (Fig. <xref ref-type="fig" rid="F3">3A</xref>), length of antenna 4.2 mm (apex of antenna missing) and length of fore wing 2.9 mm.</p><fig id="F3" position="float" orientation="portrait"><object-id xmlns:xlink="http://www.w3.org/1999/xlink" content-type="doi" xlink:type="simple">10.3897/zookeys.1022.62562.figure3</object-id><object-id xmlns:xlink="http://www.w3.org/1999/xlink" content-type="arpha" xlink:type="simple">BED11F86-AE36-5BA1-B4EE-016315D2A375</object-id><label>Figure 3.</label><caption><p><italic><tp:taxon-name><tp:taxon-name-part taxon-name-part-type="genus" reg="Cratospila">Cratospila</tp:taxon-name-part> <tp:taxon-name-part taxon-name-part-type="species" reg="luteocephala">luteocephala</tp:taxon-name-part></tp:taxon-name></italic> sp. nov. ♀ <bold>A</bold> body <bold>B</bold> antennae <bold>C</bold> wings <bold>D</bold> head, dorsal <bold>E</bold> head, frontal <bold>F</bold> mesosoma, lateral <bold>G</bold> mesosoma, dorsal <bold>H</bold> propodeum, dorsal <bold>I</bold> ovipositor and ovipositor sheath, lateral.</p></caption><graphic xmlns:xlink="http://www.w3.org/1999/xlink" xlink:href="zookeys-1022-051-g003.jpg" position="float" orientation="portrait" xlink:type="simple" id="oo_517675.jpg"><uri content-type="original_file" xlink:type="simple">https://binary.pensoft.net/fig/517675</uri></graphic></fig><p><bold><italic>Colour</italic>:</bold> head (Fig. <xref ref-type="fig" rid="F3">3D</xref>) orange-yellow; with at least 4 flagellomeres of antenna white (apex of antenna missing); mandible whitish orange. First tergite dark brown and mesonotum entirely reddish brown.</p><p><bold><italic>Head</italic>:</bold> width 1.4 times median length in dorsal view. Antenna (Fig. <xref ref-type="fig" rid="F3">3B</xref>) twice as long as body in female, 24 segmented (but apex of antenna missing). First flagellomere 1.8 times longer than second. Compounded eye slightly oval, 1.1 times as long as wide in lateral view. Width of face (Fig. <xref ref-type="fig" rid="F3">3E</xref>) 0.9 times its height from ventral rim of antennal sockets to upper margin of clypeus. Eye in dorsal view 1.7 times as long as temple. Ocello-ocular line 1.8 times longer than diameter of anterior ocellus; <abbrev xmlns:xlink="http://www.w3.org/1999/xlink" xlink:title="Ocello-ocular line" id="ABBRID0ENKAG" xlink:type="simple">OOL</abbrev> : <abbrev xmlns:xlink="http://www.w3.org/1999/xlink" xlink:title="antero-posterior ocellar line" id="ABBRID0ERKAG" xlink:type="simple">AOL</abbrev> : <abbrev xmlns:xlink="http://www.w3.org/1999/xlink" xlink:title="postero-ocellar line" id="ABBRID0EVKAG" xlink:type="simple">POL</abbrev> = 10 : 3 : 8. Stemmaticum concave. Vertex smooth, glossy, and with brown line. Mandible with three teeth; second tooth prominent, with black tip. Maxillary palp about equal length of mesosoma.</p><p><bold><italic>Mesosoma</italic></bold> (Fig. <xref ref-type="fig" rid="F3">3G</xref>): 1.5 times longer than wide in dorsal view. Mesoscutum with medio-posterior depression and setae near it; notauli on middle of mesoscutum, comparatively coarsely crenulate, not reaching medio-posterior depression; scutellar sulcus with six carinae; metanotum sculptured; small bump in hind coxa adjacent to metapleuron. Propodeum (Fig. <xref ref-type="fig" rid="F3">3H</xref>) 0.8 times longer than width, anterior half of propodeum less sloping; lateral view of propodeum is bent; precoxal sulcus (Fig. <xref ref-type="fig" rid="F3">3F</xref>) deep and distinct, consist of about nine grooves. Fore wing (Fig. <xref ref-type="fig" rid="F3">3C</xref>) 2.5 times as long as wide; pterostigma long and narrow, 4.1 times longer than wide; vein r of fore wing 3.2 times longer than wide; vein 2-SR slightly bent; vein 2-SR+M and r-m not sclerotized; vein 2-SR : vein r : vein 3-SR = 33 : 9 : 23; first subdiscal cell of fore wing ca 7.5 times longer than wide Hind wing vein M+CU : vein 1-M = 66 : 7</p><p><bold><italic>Leg</italic>:</bold> hind coxa compressed and grooved; hind coxa 1.7 times longer than hind trochanter; hind femur 0.9 times longer than hind tibia; hind tibia 1.1 times longer than hind tarsus.</p><p><bold><italic>Metasoma</italic>:</bold> first tergite striate and narrow, reddish brown, 2.8 times longer than apical width; T1:T2 = 59:24. Setose part of ovipositor sheath (Fig. <xref ref-type="fig" rid="F3">3I</xref>) 0.4 times as long as mesosoma, 0.5 times as long as hind tibia and with long setae (Fig. <xref ref-type="fig" rid="F2">2F</xref>).</p><p><bold>Male.</bold> Unknown.</p></tp:treatment-sec><tp:treatment-sec sec-type="distribution" id="SECID0EKMAG"><title>Distribution.</title><p>South Korea.</p></tp:treatment-sec><tp:treatment-sec sec-type="etymology" id="SECID0EPMAG"><title>Etymology.</title><p>Named after its yellowish head: “<italic><tp:taxon-name><tp:taxon-name-part taxon-name-part-type="genus" reg="Cratospila"/><tp:taxon-name-part taxon-name-part-type="species" reg="luteocephala">luteocephala</tp:taxon-name-part></tp:taxon-name></italic>” is derived from “luteus” (Latin for yellow) and “cephalus” (Latin for head).</p></tp:treatment-sec><tp:treatment-sec><!--Section generated to contain objects referenced in tp:taxon-treatment.--><fig id="F2" position="float" orientation="portrait"><object-id xmlns:xlink="http://www.w3.org/1999/xlink" content-type="doi" xlink:type="simple">10.3897/zookeys.1022.62562.figure2</object-id><object-id xmlns:xlink="http://www.w3.org/1999/xlink" content-type="arpha" xlink:type="simple">0C9A5D55-24DE-5E85-AEFC-A1E6E61A0C69</object-id><label>Figure 2.</label><caption><p><italic><tp:taxon-name><tp:taxon-name-part taxon-name-part-type="genus" reg="Cratospila">Cratospila</tp:taxon-name-part> <tp:taxon-name-part taxon-name-part-type="species" reg="ejuncida">ejuncida</tp:taxon-name-part></tp:taxon-name></italic> sp. nov. ♀ <bold>A</bold> body <bold>B</bold> antenna <bold>C</bold> wings <bold>D</bold> head, dorsal <bold>E</bold> head, frontal <bold>F</bold> mesosoma, lateral <bold>G</bold> mesosoma, dorsal <bold>H</bold> propodeum, dorsal <bold>I</bold> ovipositor and its sheath, lateral.</p></caption><graphic xmlns:xlink="http://www.w3.org/1999/xlink" xlink:href="zookeys-1022-051-g002.jpg" position="float" orientation="portrait" xlink:type="simple" id="oo_517674.jpg"><uri content-type="original_file" xlink:type="simple">https://binary.pensoft.net/fig/517674</uri></graphic></fig></tp:treatment-sec></tp:taxon-treatment>
