# Supplementary material for: Four new species of the genus Cratospila Foerster (Hymenopter, Braconidae, Alysiinae) from South Korea
Source: Zookeys. 2021 Mar 8;1022:51–64. doi: 10.3897/zookeys.1022.62562 (PMC7960692; doi:10.3897/zookeys.1022.62562)
Supplement: XML Treatment for Cratospila syntoma [file zookeys.1022.62562-treatment5.xml]

<!DOCTYPE tp:taxon-treatment
  PUBLIC "-//TaxonX//DTD Taxonomic Treatment Publishing DTD v0 20100105//EN" "tax-treatment-NSO.dtd">
<tp:taxon-treatment xmlns:tp="http://www.plazi.org/taxpub"><tp:treatment-meta><kwd-group><label>Taxon classification</label><kwd><named-content xmlns:xlink="http://www.w3.org/1999/xlink" content-type="kingdom">Animalia</named-content></kwd><kwd><named-content xmlns:xlink="http://www.w3.org/1999/xlink" content-type="order">Hymenoptera</named-content></kwd><kwd><named-content xmlns:xlink="http://www.w3.org/1999/xlink" content-type="family">Braconidae</named-content></kwd></kwd-group><mixed-citation publication-type="journal"><person-group><name><surname>Sohn</surname><given-names>JuHyeong</given-names></name><name><surname>van Achterberg*</surname><given-names>Cornelis</given-names></name><name><surname>Han</surname><given-names>Yun Jong</given-names></name><name><surname>Kim</surname><given-names>Hyojoong</given-names></name></person-group><article-title>Four new species of the genus <italic><tp:taxon-name><tp:taxon-name-part taxon-name-part-type="genus" reg="Cratospila">Cratospila</tp:taxon-name-part></tp:taxon-name></italic> Foerster (Hymenopter, <tp:taxon-name><tp:taxon-name-part taxon-name-part-type="family">Braconidae</tp:taxon-name-part></tp:taxon-name>, <tp:taxon-name><tp:taxon-name-part taxon-name-part-type="subfamily">Alysiinae</tp:taxon-name-part></tp:taxon-name>) from South Korea</article-title><source>Zookeys</source><day>08</day><month>3</month><year>2021</year><volume>1022</volume><fpage>51</fpage><lpage>64</lpage><pub-id pub-id-type="doi">10.3897/zookeys.1022.62562</pub-id></mixed-citation></tp:treatment-meta><tp:nomenclature><tp:taxon-name><object-id xmlns:xlink="http://www.w3.org/1999/xlink" content-type="arpha" xlink:type="simple">C4576A34-2CE7-5A2E-A09D-808603411C42</object-id>
              <tp:taxon-name-part taxon-name-part-type="genus" reg="Cratospila">Cratospila</tp:taxon-name-part>
              <tp:taxon-name-part taxon-name-part-type="species" reg="syntoma">syntoma</tp:taxon-name-part>
              <object-id xmlns:xlink="http://www.w3.org/1999/xlink" content-type="zoobank" xlink:type="simple">http://zoobank.org/4F72B2F8-D2FD-4D00-BBDA-224067368CD5</object-id>
            </tp:taxon-name><tp:taxon-authority>Sohn &amp; van Achterberg</tp:taxon-authority><tp:taxon-status xmlns:xlink="http://www.w3.org/1999/xlink" xlink:type="simple">sp. nov.</tp:taxon-status><xref ref-type="fig" rid="F4">Figure 4</xref></tp:nomenclature><tp:treatment-sec sec-type="type material" id="SECID0EMOAG"><title>Type material.</title><p><bold><italic>Holotype</italic></bold>, ♀ (NIBR), <bold>South Korea</bold>, DMZ Botanical Garden, Mandae-ri, Haean-myeon, Yanggu-gun, Gangwon-do, <named-content xmlns:xlink="http://www.w3.org/1999/xlink" content-type="dwc:verbatimCoordinates" xlink:type="simple"><named-content content-type="geo-json" specific-use="{&#34;type&#34;:&#34;Point&#34;,&#34;coordinates&#34;:[128.111278,38.252583]}" id="NCID0E2OAG" xlink:type="simple">38°15'09.3"N, 128°06'40.6"E</named-content></named-content>, 20.VI.–4.VII.2017, H.T. Shin, S.J. Kim. GenBank accession no. <ext-link xmlns:xlink="http://www.w3.org/1999/xlink" ext-link-type="gen" xlink:href="MW376066" xlink:type="simple">MW376066</ext-link>.</p></tp:treatment-sec><tp:treatment-sec sec-type="Comparative diagnosis" id="SECID0EFPAG"><title>Comparative diagnosis.</title><p>Differs from other new species herein by the short vein r of the fore wing (ca as long as wide; 2–5 times in other species). Unfortunately, the antenna is incomplete but the <abbrev xmlns:xlink="http://www.w3.org/1999/xlink" xlink:title="cytochrome c oxidase subunit I" id="ABBRID0ELPAG" xlink:type="simple">COI</abbrev> analysis places it in the group of derived <italic><tp:taxon-name><tp:taxon-name-part taxon-name-part-type="genus" reg="Cratospila">Cratospila</tp:taxon-name-part></tp:taxon-name></italic> species having the apical half of the ♀ antenna with 8–13 white segments (Table <xref ref-type="table" rid="T1">1</xref>). Closely related to <italic><tp:taxon-name><tp:taxon-name-part taxon-name-part-type="genus" reg="Cratospila">C.</tp:taxon-name-part> <tp:taxon-name-part taxon-name-part-type="species" reg="ejuncida">ejuncida</tp:taxon-name-part></tp:taxon-name></italic> sp. nov.; for differences, see the key above.</p></tp:treatment-sec><tp:treatment-sec sec-type="description" id="SECID0EFQAG"><title>Description.</title><p><bold><italic>Holotype</italic></bold>, ♀; length of body in lateral view 2.5 mm (Fig. <xref ref-type="fig" rid="F4">4A</xref>), length of antenna 2.8 mm (but apex of antenna missing) and length of fore wing 2.4 mm.</p><fig id="F4" position="float" orientation="portrait"><object-id xmlns:xlink="http://www.w3.org/1999/xlink" content-type="doi" xlink:type="simple">10.3897/zookeys.1022.62562.figure4</object-id><object-id xmlns:xlink="http://www.w3.org/1999/xlink" content-type="arpha" xlink:type="simple">4F7E9C1F-277C-5028-B284-CEBC69AA6760</object-id><label>Figure 4.</label><caption><p><italic><tp:taxon-name><tp:taxon-name-part taxon-name-part-type="genus" reg="Cratospila">Cratospila</tp:taxon-name-part> <tp:taxon-name-part taxon-name-part-type="species" reg="syntoma">syntoma</tp:taxon-name-part></tp:taxon-name></italic> sp. nov. ♀ <bold>A</bold> body <bold>B</bold> antennae <bold>C</bold> wings <bold>D</bold> head, dorsal <bold>E</bold> head, frontal <bold>F</bold> mesosoma, lateral <bold>G</bold> mesosoma, dorsal <bold>H</bold> propodeum, dorsal <bold>I</bold> metasoma and ovipositor sheath, lateral.</p></caption><graphic xmlns:xlink="http://www.w3.org/1999/xlink" xlink:href="zookeys-1022-051-g004.jpg" position="float" orientation="portrait" xlink:type="simple" id="oo_517676.jpg"><uri content-type="original_file" xlink:type="simple">https://binary.pensoft.net/fig/517676</uri></graphic></fig><p><bold><italic>Colour</italic>:</bold> head (Fig. <xref ref-type="fig" rid="F4">4D</xref>) entirely black; mandible yellowish brown. Antenna entirely dark brown (but apical segments missing). First tergite dark brown and mesonotum entirely black.</p><p><bold><italic>Head</italic>:</bold> width 1.6 times median length in dorsal view. Antenna (Fig. <xref ref-type="fig" rid="F4">4B</xref>) 1.1 times longer than body in female, 23-segmented (apex of antenna missing). First flagellomere 1.7 times longer than second. Compounded eye slightly oval, 1.2 times as long as wide in lateral view. Width of face (Fig. <xref ref-type="fig" rid="F4">4E</xref>) 1.1 times its height from ventral rim of antennal sockets to upper margin of clypeus. Face with dense setae. Eye in dorsal view 1.9 times as long as temple. Ocello-ocular line 2.0 times longer than diameter of anterior ocellus; <abbrev xmlns:xlink="http://www.w3.org/1999/xlink" xlink:title="Ocello-ocular line" id="ABBRID0EXSAG" xlink:type="simple">OOL</abbrev> : <abbrev xmlns:xlink="http://www.w3.org/1999/xlink" xlink:title="antero-posterior ocellar line" id="ABBRID0E2SAG" xlink:type="simple">AOL</abbrev> : <abbrev xmlns:xlink="http://www.w3.org/1999/xlink" xlink:title="postero-ocellar line" id="ABBRID0E6SAG" xlink:type="simple">POL</abbrev> = 5 : 3 : 7. Stemmaticum concave. Mandible with three teeth; third tooth bent outside.</p><p><bold><italic>Mesosoma</italic></bold> (Fig. <xref ref-type="fig" rid="F4">4G</xref>): 1.9 times longer than wide in dorsal view with medio-posterior depression and setae near it; notauli on middle of mesoscutum narrowly crenulate, not reaching medio-posterior depression; scutellar sulcus with six carinae; metanotum sculptured; small bump in hind coxa adjacent to metapleuron; metapleuron with long setae. Propodeum (Fig. <xref ref-type="fig" rid="F4">4H</xref>) 0.8 times longer than width, more extensively rugose medially; lateral view of propodeum not bent; precoxal sulcus (Fig. <xref ref-type="fig" rid="F4">4F</xref>) completed with 10 grooves; scutellum with setae partially. Fore wing (Fig. <xref ref-type="fig" rid="F4">4C</xref>) 2.9 times as long as wide; pterostigma long and narrow, 3.2 times longer than wide; vein r of fore wing 1.5 times longer than wide; vein 2-SR slightly bent; vein 2-SR+M and r-m not sclerotized; vein 2-SR : vein r : vein 3-SR = 27 : 5 : 20; first subdiscal cell of fore wing ca 6 times longer than wide; second submarginal cell robust. Hind wing vein M+CU : vein 1-M = 39 : 4.</p><p><bold><italic>Leg</italic>:</bold> hind coxa compressed and grooved; hind coxa 1.4 times longer than hind trochanter; hind femur 0.6 times longer than hind tibia; hind tibia 1.2 times longer than hind tarsus.</p><p><bold><italic>Metasoma</italic>:</bold> first tergite striate and narrow, reddish brown, 2.7 times longer than apical width; T1:T2 = 45:19. Setose part of ovipositor sheath (Fig. <xref ref-type="fig" rid="F4">4I</xref>) 0.3 times as long as mesosoma, 0.4 times as long as hind tibia and with long setae.</p><p><bold>Male.</bold> Unknown.</p></tp:treatment-sec><tp:treatment-sec sec-type="distribution" id="SECID0EQUAG"><title>Distribution.</title><p>South Korea</p></tp:treatment-sec><tp:treatment-sec sec-type="etymology" id="SECID0EVUAG"><title>Etymology.</title><p>Named after the short second submarginal cell of the fore wing: “<italic>syntomus</italic>” is Greek for shortened.</p></tp:treatment-sec><tp:treatment-sec><!--Section generated to contain objects referenced in tp:taxon-treatment.--><table-wrap id="T1" position="float" orientation="portrait"><label>Table 1.</label><caption><p><abbrev xmlns:xlink="http://www.w3.org/1999/xlink" xlink:title="cytochrome c oxidase subunit I" id="ABBRID0E5RAE" xlink:type="simple">COI</abbrev> pairwise genetic distances between three new <italic><tp:taxon-name><tp:taxon-name-part taxon-name-part-type="genus" reg="Cratospila">Cratospila</tp:taxon-name-part></tp:taxon-name></italic> species from South Korea.</p></caption><table id="TID0EDDAG" rules="all"><tbody><tr><th rowspan="1" colspan="1"/><th rowspan="1" colspan="1">
                      <italic><tp:taxon-name><tp:taxon-name-part taxon-name-part-type="genus" reg="Cratospila">Cratospila</tp:taxon-name-part> <tp:taxon-name-part taxon-name-part-type="species" reg="albifera">albifera</tp:taxon-name-part></tp:taxon-name></italic>
                    </th><th rowspan="1" colspan="1">
                      <italic><tp:taxon-name><tp:taxon-name-part taxon-name-part-type="genus" reg="Cratospila">Cratospila</tp:taxon-name-part> <tp:taxon-name-part taxon-name-part-type="species" reg="luteocephala">luteocephala</tp:taxon-name-part></tp:taxon-name></italic>
                    </th><th rowspan="1" colspan="1">
                      <italic><tp:taxon-name><tp:taxon-name-part taxon-name-part-type="genus" reg="Cratospila">Cratospila</tp:taxon-name-part> <tp:taxon-name-part taxon-name-part-type="species" reg="syntoma">syntoma</tp:taxon-name-part></tp:taxon-name></italic>
                    </th></tr><tr><td rowspan="1" colspan="1">
                      <italic><tp:taxon-name><tp:taxon-name-part taxon-name-part-type="genus" reg="Cratospila">Cratospila</tp:taxon-name-part> <tp:taxon-name-part taxon-name-part-type="species" reg="albifera">albifera</tp:taxon-name-part></tp:taxon-name></italic>
                    </td><td rowspan="1" colspan="1">0.000</td><td rowspan="1" colspan="1">0.101</td><td rowspan="1" colspan="1">0.093</td></tr><tr><td rowspan="1" colspan="1">
                      <italic><tp:taxon-name><tp:taxon-name-part taxon-name-part-type="genus" reg="Cratospila">Cratospila</tp:taxon-name-part> <tp:taxon-name-part taxon-name-part-type="species" reg="luteocephala">luteocephala</tp:taxon-name-part></tp:taxon-name></italic>
                    </td><td rowspan="1" colspan="1">0.101</td><td rowspan="1" colspan="1">0.000</td><td rowspan="1" colspan="1">0.079</td></tr><tr><td rowspan="1" colspan="1">
                      <italic><tp:taxon-name><tp:taxon-name-part taxon-name-part-type="genus" reg="Cratospila">Cratospila</tp:taxon-name-part> <tp:taxon-name-part taxon-name-part-type="species" reg="syntoma">syntoma</tp:taxon-name-part></tp:taxon-name></italic>
                    </td><td rowspan="1" colspan="1">0.079</td><td rowspan="1" colspan="1">0.093</td><td rowspan="1" colspan="1">0.000</td></tr></tbody></table></table-wrap></tp:treatment-sec></tp:taxon-treatment>
